# Supplementary material for: Ontogeny of audible squeaks in yellow steppe lemming Eolagurus luteus: trend towards shorter and low-frequency calls is reminiscent of those in ultrasonic vocalization
Source: BMC Zool. 2021 Sep 10;6:27. doi: 10.1186/s40850-021-00092-8 (PMC10127023; doi:10.1186/s40850-021-00092-8)
Supplement: Supplementary file 1 — Additional file 1: Table S1. Mean values for acoustic variables of AUD calls, body weight, body length, head length, foot length, tail length and body size index for 120 individual pup and adult yellow steppe lemmings. [file 40850_2021_92_MOESM1_ESM.xls]

## Sheet: Data_Eolagurus_means
Age class	Animal ID	Sex	n calls	duration (s)	f0beg (Hz)	f0max (Hz)	f0end (Hz)	f0min (Hz)	df0 (Hz)	fpeak (Hz)	Log3 Body mass	Body mass (g)	Body length (mm)	Head length (mm)	Foot length (mm)	Tail length (mm)	Body size index
1	16		10	0.2017	939	2872	1599	891	1981	11607	1.69958	6.47	49.6633	15.2633	8.49333	4.85667	-1.92812
1	23		10	0.2868	1420	4059	1745	1233	2826	10833	1.42402	4.78	37.575	13.44	6.975	4.025	-2.24692
1	24		10	0.2307	1652.5	3867.5	1307	1209	2658.5	10487	1.42782	4.8	38.7	15.27	8.01	4.155	-2.10272
1	25		10	0.1909	1255	3493	1387	1026	2467	11695	1.51973	5.31	42.57	14.88	7.545	4.25	-2.09785
1	28		10	0.2045	1154	2789	1326	877	1912	12666	1.34861	4.4	34.74	14.42	7.965	3.915	-2.19028
1	29		10	0.2289	1171.5	3514.5	1833.5	888.5	2626	10490	1.47763	5.07	40.7533	15.7467	7.50333	4.22667	-2.08607
1	80		10	0.1251	1397	3454	1767	1238	2216	10154	1.6811	6.34	43.56	18.0833	8.00333	5.57333	-1.86954
1	88		10	0.1757	1744	3441	1978	1345	2096	10165	1.66224	6.21	43.8333	18.6833	8.66	5.06333	-1.83222
1	89		10	0.1118	1621	3316.5	1633.5	1226.5	2090	9169	1.8473	7.61	46.4067	18.6367	9.97667	5.66333	-1.70097
1	90		10	0.1036	2072	4018	2841	1899	2119	9275	1.81813	7.37	49.4967	19.6667	9.29667	5.69	-1.66808
2	1		10	0.2231	2269	4754	2805	1670	3084	9493	1.55503	5.52	43.755	16.47	9.745	3.59	-1.9344
2	18		10	0.1262	1438	2873	1937	1364	1509	11104	2.16511	10.79	55.465	20.225	11.775	7.255	-1.35886
2	19		10	0.1589	1692	3159	2278	1599	1560	10823	2.17934	10.96	53.23	19.76	11.4	5.995	-1.47377
2	20		10	0.1255	1452	2489	1580	1327	1162	4557	2.2573	11.94	58.52	19.5	11.31	6.48	-1.4089
2	83		10	0.1511	2507	4129	3005	2165	1964	7386	2.06536	9.67	49.0767	20.2467	11.01	7.11	-1.47503
2	84		10	0.2003	1308.5	3661	1531	1181	2480	9853	1.96914	8.7	51.0567	20.94	10.6967	6.83667	-1.46582
2	85		10	0.167	1342	3240	2565	1308	1932	8114	2.11393	10.2	52.0433	22.15	11.0733	7.22667	-1.35881
2	86		10	0.1425	1633	2193.5	1709.5	1484.5	709	5682	2.41573	14.21	65.8033	24.37	13.2267	9.08	-0.909713
2	111		10	0.0859	1646	2259	1626	1403	856	2929	2.49423	15.49	60.9433	25.28	14.88	10.0533	-0.777317
2	112		10	0.1486	1607	2170	1298	1209	961	5990	2.6228	17.84	64.155	25.15	15.785	9.575	-0.706106
3	2		10	0.1441	927	2024	1354	852	1172	5954	2.64099	18.2	79.07	20.1	14.79	10.18	-0.787154
3	3		10	0.1293	1283	2014	1626	1217	797	3441	2.67148	18.82	72.34	24.24	16.88	12.36	-0.472661
3	9		10	0.166	665	2177.5	1853.5	656	1521.5	6800	2.64448	18.27	74.86	23.16	14.83	12.79	-0.585989
3	10		10	0.1355	1381.5	2208.5	1976.5	1331.5	877	3554	2.62127	17.81	73.53	23.91	14.82	11	-0.653847
3	34		10	0.137	852	1916	1299	801	1115	9022	2.24656	11.8	63.8167	22	13.36	9.60667	-1.01092
3	44		10	0.1414	1378	2236	1931	1365	871	7384	2.32061	12.8	69.05	22.81	14.4867	9.70667	-0.856557
3	45		10	0.0844	1538	1915	1631	1439	476	2101	2.26262	12.01	66.0967	23.4033	13.0633	8.49	-0.998306
3	46		10	0.126	1613	2161	1754	1443	718	8629	2.2481	11.82	66.64	24.0167	13.45	9.65667	-0.897315
3	97		10	0.115	1625.5	2203.5	1459	1410.5	793	8100	2.36366	13.42	65.8433	23.85	14.2167	11.1867	-0.7886
3	99		10	0.1084	1177	2019	1678	1142	877	7721	2.42084	14.29	70.3233	25.02	14.4867	11.5033	-0.664195
4	68		10	0.082	1447	1850	1588	1306	544	4480	2.4385	14.57	69.0867	25.96	15.6133	11.5867	-0.572614
4	69		10	0.1044	1551	1954	1477	1270	684	4640	2.43725	14.55	71.3233	25.2367	14.92	11.4667	-0.622565
4	71		10	0.1199	1602	2312	1998	1514	798	7593	2.47763	15.21	70.1967	24.6567	15.07	11.9667	-0.620249
4	72		10	0.1187	1294	2147	1860	1261	886	8000	2.49951	15.58	70.9133	25.2767	14.4933	11.4533	-0.63986
4	74		10	0.096	1458	2204	2044	1420	784	7402	2.47523	15.17	71.1567	24.7	14.9033	11.55	-0.637425
4	75		10	0.1604	825	2025	1895	745	1280	7873	2.95047	25.57	84.1233	27.9033	19.15	14.5833	0.0598997
4	76		10	0.17	975	2062	1613	965	1097	9652	2.92666	24.91	84.855	28.465	17.43	14.47	-0.013287
4	118		10	0.1139	1147	1936	1697	1017	919	6277	2.73183	20.11	74.66	27.23	17.52	14.6467	-0.184982
4	135		10	0.0874	1065	1936	1697	1022	914	7255	2.87517	23.54	78	29.15	18.575	15.08	0.0262461
4	136		10	0.1511	972	1514	1234	851	663	6520	2.85484	23.02	76.67	27.65	17.4767	14.88	-0.117462
5	5		10	0.1329	920	2001	1687	896	1105	6729	2.61306	17.65	81.47	25.61	19.15	16.62	-0.0285989
5	6		10	0.1129	1431	2053	1757	1345	708	6504	2.62127	17.81	80.37	29.42	18	14.38	-0.0495118
5	30		10	0.1791	1003	1966	1584	914	1052	5981	2.66517	18.69	79.0833	26.15	17.4767	9.25333	-0.442426
5	31		10	0.1576	1278	1824	1594	1115	709	4539	2.80277	21.74	79.96	24.52	18.47	10.815	-0.350308
5	38		10	0.095	1496	2334	2044	1392	942	6932	2.59902	17.38	73.555	27.485	16.585	11.04	-0.419915
5	39		10	0.135	1467	2039	1768	1374	665	8705	2.63194	18.02	77.525	26.405	18.02	11.715	-0.312738
5	42		10	0.1226	1002	1794	1247	796	998	7186	3.01836	27.55	86.725	27.78	19.81	13.915	0.100947
5	148		10	0.0997	769	1932	1785	760	1172	6595	3.23804	35.07	90.97	30.345	18.805	15.44	0.318706
5	184		10	0.1311	1223	1983	1673	1209	774	8161	2.96844	26.08	85.5767	31.1	16.7167	13.96	0.0460885
5	185		10	0.0983	1318	1996	1651	1248	748	6071	2.55118	16.49	70.1367	25.5533	15.0133	12.1233	-0.570956
6	64		10	0.1352	868	2278	1776	821	1457	5994	2.74352	20.37	75.73	27.295	16.4	12.195	-0.340334
6	123		10	0.1281	965	2407	2181	938	1469	6173	3.15806	32.12	86.3833	29.8833	19.9333	14.39	0.245954
6	124		10	0.1238	1148	2139	1768	1129	1010	7148	3.11749	30.72	82.74	30.72	19.88	12.38	0.139726
6	127		10	0.1397	820	2410	2194	788	1622	7716	2.77124	21	79.45	28.485	17.985	11.805	-0.185911
6	128		10	0.2591	971	1871	1595	811	1060	7705	2.88249	23.73	80.06	29.5967	19.0367	13.2733	0.0082522
6	131		10	0.0789	942	1946	1481	838	1108	5976	3.57155	50.59	96.8	26.63	20.665	19.225	0.623341
6	145		10	0.0636	1912	2157	1875	1561	596	2442	2.8421	22.7	77.5067	25.9133	16.5233	14.4467	-0.251123
6	146		10	0.0729	1170	2015	1740	1123	892	5308	2.8111	21.94	76.69	26.28	16.9367	15	-0.203592
6	172		10	0.1645	1039	1861	1411	1002	859	6867	3.0663	29.04	79.0867	27.1667	18.3667	16.0167	0.0340627
6	187		10	0.125	807	1785	1538	770	1015	7438	3.16596	32.4	88.7233	30.225	19.5367	15.57	0.31585
7	54	male	10	0.1504	1190	2437	2015	1074	1363	6539	3.22707	34.65	97.36	29.995	20.415	17.525	0.541833
7	56	female	10	0.117	1077	2222	1764	1040	1182	5779	3.08091	29.51	91.705	30.64	19.65	14.8	0.308335
7	93	male	10	0.0853	984	2010	1556	946	1064	4794	2.95296	25.64	77.7533	30.2433	17.7033	13.2833	-0.0432418
7	94	male	10	0.1277	787	2067	1865	777	1290	8029	3.08491	29.64	86.65	30.23	19.33	13.85	0.185452
7	106	female	10	0.1382	1220	2034	1598	1168	866	7018	3.28285	36.84	84.735	30.93	20.61	16.335	0.433801
7	107	male	10	0.1194	764	1688	1126	699	989	6773	3.43181	43.39	95.385	30.26	20.615	16.52	0.570186
7	151	male	10	0.0901	1036	1865	1219	812	1053	4584	3.20742	33.91	92.0267	26.4167	18.09	13.6567	0.0456827
7	152	male	10	0.1395	1152	2301	1813	1088	1213	2634	3.05049	28.54	90.09	27.815	17.79	15.2667	0.0952945
7	160	female	10	0.1359	1074	2128	1722	1019	1109	7397	3.0473	28.44	89.54	28.4067	17.3367	14.8867	0.0713231
7	161	male	10	0.1512	1266	1937	1616	1162	775	5896	2.98504	26.56	84.8667	28.1733	16.9833	15.2233	-0.00118418
8	101	male	10	0.1259	1501	2391	1747	1354	1037	4109	3.39346	41.6	101.945	31.89	20.555	20.08	0.839214
8	102	female	10	0.1043	1134	1728	1369	927	801	4756	3.36705	40.41	90.175	30.775	19.685	18.565	0.559318
8	103	male	10	0.1006	1486	2400	1689	1397	1003	6707	3.30193	37.62	94.1	30.23	19.495	16.9	0.467157
8	104	female	10	0.1552	867	2192	1326	773	1419	7511	3.29877	37.49	100.58	30.265	19.635	16.38	0.512939
8	166	male	10	0.0996	1223	2051	1327	1054	997	4155	3.43808	43.69	86.4967	29.64	19.2033	19.1167	0.505482
8	167	female	10	0.0993	951	1816	1347	802	1014	6404	3.35091	39.7	88.2733	29.6433	19.8167	17.3633	0.443755
8	168	female	10	0.1743	985	1589	950	731	858	2943	3.41444	42.57	89.5267	30.46	19.3767	17.2533	0.48281
8	182	male	10	0.1736	753	1666	1483	720	946	6965	3.21597	34.23	89	31.24	20.72	15.57	0.436627
8	216	female	10	0.0768	839	1656	1382	812	844	7702	3.46699	45.1	89.3	31.02	18.69	14.74	0.373561
8	217	female	10	0.1125	1158	2128	1609	1060	1068	8779	3.24011	35.15	93.3667	30.6967	18.4333	15.7967	0.352169
9	11	female	10	0.0925	1000	1683	1021	876	807	5501	3.42571	43.1	104.03	27.79	21.54	19.67	0.743404
9	13	female	10	0.0841	914	1872	1614	811	1061	3664	3.3809	41.03	100.9	27.32	18.87	16.96	0.413779
9	59	female	10	0.0231	1377	1794	1346	1220	574	1614	3.10616	30.34	92.48	30.09	19.65	16.765	0.389191
9	60	male	10	0.1327	1091	1636	1298	1002	634	4876	3.18073	32.93	94.7967	30.1467	19.54	15.8133	0.38575
9	61	male	10	0.1336	740	2115	1021	623	1492	6422	3.32557	38.61	100.737	32.2667	20.69	17.1067	0.691625
9	62	female	10	0.1227	821	1662	1153	789	873	6512	3.13916	31.46	88.89	31.14	20.34	15.68	0.393744
9	158	male	10	0.0641	969	2127	1705	914	1213	6369	3.25246	35.63	95.4333	28.6133	18.49	13.79	0.206068
9	169	female	10	0.1884	796	2048	1590	760	1288	7143	3.36592	40.36	92.9867	30.3733	20.5967	12.4	0.340785
9	170	female	10	0.1427	1065	1673	1102	802	871	2470	3.49188	46.35	98.6867	27.4067	19.1933	14.5367	0.347706
9	221	male	10	0.1058	1318	2109	1430	1168	941	6509	3.10436	30.28	87.7233	28.21	19.2	13.67	0.106022
10	49	male	10	0.1319	998	2028	1930	943	1085	3266	3.48101	45.8	99.83	35.23	20.64	16.425	0.825245
10	50	female	10	0.199	1280	2362	1979	1238	1124	6998	3.42803	43.21	94.125	31.565	20.47	17.315	0.636369
10	114	male	10	0.1128	924	1771	1323	887	884	7228	3.25092	35.57	96.9533	31.48	19.4167	14.4967	0.414469
10	138	male	10	0.1317	1086	2063	1579	1008	1055	7060	3.47102	45.3	98.3333	30.3967	19.1167	20.0467	0.69787
10	140	female	10	0.0743	868	1555	1368	746	809	1857	3.4548	44.5	103.333	30.7767	19.0667	18.5033	0.681578
10	141	female	10	0.1005	955	1698	1552	886	812	5466	3.29926	37.51	97	30.1	18.1267	16.8067	0.411355
10	178	male	10	0.0785	977	1702	1367	948	754	6324	3.69047	57.65	112.5	32.59	21.405	14.685	0.900038
10	180	female	10	0.0966	967	2048	1519	913	1135	6812	3.50514	47.03	106.24	35.075	19.975	16.06	0.83794
10	222	male	10	0.1247	909	2058	1265	895	1163	6938	3.3893	41.41	98.28	33.4167	20.8233	16.45	0.714115
10	224	female	10	0.2411	923	1743	1355	923	820	7462	3.74664	61.32	114.5	32.995	21.2	15.65	0.997372
11	40	female	10	0.1043	974	1904	1453	890	1014	6880	3.48873	46.19	101.88	33.455	20.105	17.25	0.786336
11	41	male	10	0.098	999	1869	1818	951	918	7263	3.36524	40.33	100.05	30.69	20.065	15.285	0.521481
11	51	female	10	0.0588	918	1476	1139	844	632	2198	3.52542	48.09	100.815	33.055	20.845	20.31	0.9532
11	52	male	10	0.0707	947	1688	1185	807	881	2085	3.5521	49.52	106.46	31.54	20.96	17.02	0.816515
11	53	female	10	0.0961	1574	1936	1771	1381	555	3854	3.38467	41.2	98.215	33.365	20.475	20.185	0.859318
11	119	female	10	0.0759	886	1627	1294	773	854	4748	3.54712	49.25	110.6	34.0033	20.9633	19.6533	1.06956
11	120	male	10	0.099	1186	1632	1350	1130	502	2100	3.61854	53.27	111.247	34.9967	21.2667	23.58	1.34064
11	174	female	10	0.1484	909	2048	1889	886	1162	7956	3.5241	48.02	99.9867	30.3567	18.7833	18.0133	0.624762
11	176	female	10	0.1453	816	1894	1486	773	1121	5831	3.57997	51.06	105.3	33.81	21.37	19.93	1.06061
11	177	male	10	0.1119	1120	1970	1247	1018	952	4364	3.63413	54.19	105.367	32.97	21.97	19.0933	1.04792
12	7	male	10	0.1001	652	1309	1017	610	699	6252	4.2868	111	135	32.53	19.66	25.45	1.93684
12	15	male	10	0.1367	857	1566	1299	619	947	6262	3.75668	62	130	35.64	21.48	19.75	1.45376
12	35	male	10	0.1198	1050	1772	1454	904	868	3660	3.89279	72	135	34.54	21.64	22.81	1.68545
12	121	female	10	0.1814	567	1275	1003	477	798	6574	4.10666	91.07	137.5	37.58	21.47	18.97	1.80251
12	204	male	10	0.1776	817	1604	1147	783	821	5133	4.06504	87	130	35.1967	22.3333	19.9733	1.69546
12	205	female	10	0.1411	924	1894	1420	905	989	7087	3.64763	55	112.5	33.08	21.57	16.11	0.970775
12	206	male	10	0.1195	689	1500	1056	647	853	5081	4.13549	94	130	37.28	21.52	17.26	1.66914
12	207	female	10	0.1642	575	1092	966	530	562	5546	4.24485	106	130	36.8767	21.9933	19.4467	1.87466
12	211	male	10	0.2142	488	1234	1022	464	770	6229	4.53627	146	141.667	38.7933	22.4733	19.8367	2.42981
12	214	male	10	0.202	746	1635	1377	718	917	6399	4.3269	116	133.333	38.7933	22.0433	18.8267	2.03812
